# Supplementary material for: MUC4 mutations promote a thrombotic phenotype in patients with paroxysmal nocturnal haemoglobinuria by increasing the deposition of terminal complement
Source: Clin Transl Med. 2026 Jan 5;16(1):e70567. doi: 10.1002/ctm2.70567 (PMC12771652; doi:10.1002/ctm2.70567)
Supplement: Supplementary file 2 — Supporting Information [file CTM2-16-e70567-s002.xlsx]

## Sheet: Sample 
name	group	subgroup	Library type	Sex	Age	PIGA mutation	MUC4 mutation	Thrombosis
P1	PNH	PNH non-TE	TR	M	36	no	no	-
P2	PNH	PNH-TE	TR	M	51	yes	yes	cerebral infarction, splenic infarction
P3	PNH	PNH-TE	TR	M	25	no	yes	deep vein thrombosis
P4	PNH	PNH-TE	TR	M	31	no	yes	cerebral infarction, myocardial infarction
P5	PNH	PNH non-TE	TR	F	20	no	no	-
P6	PNH	PNH non-TE	TR	M	67	no	no	-
P7	PNH	PNH non-TE	TR	F	17	yes	no	-
P8	PNH	PNH-TE	TR	F	50	yes	no	cerebral infarction
P9	PNH	PNH-TE	TR	F	30	yes	yes	cerebral infarction
P10	PNH	PNH-TE	TR	M	67	no	no	cerebral infarction, splenic infarction
P11	PNH	PNH non-TE	TR	F	31	yes	no	-
P12	PNH	PNH non-TE	TR	M	37	no	no	-
P13	PNH	PNH non-TE	TR	M	58	no	no	-
P14	PNH	PNH-TE	TR	M	68	yes	yes	mesenteric vein thrombosis, deep vein thrombosis
P15	PNH	PNH non-TE	TR	M	52	no	no	-
P16	PNH	PNH non-TE	TR	F	28	no	no	-
P17	PNH	PNH-TE	TR	M	45	no	no	deep vein thrombosis
P18	PNH	PNH-TE	TR	M	63	no	yes	deep vein thrombosis
P19	PNH	PNH non-TE	TR	F	23	yes	yes	-
P20	PNH	PNH non-TE	TR	M	29	no	no	-
P21	PNH	PNH non-TE	TR	F	33	yes	no	-
P22	PNH	PNH non-TE	TR	F	33	yes	no	-
P23	PNH	PNH-TE	TR	M	68	no	yes	deep vein thrombosis
P24	PNH	PNH-TE	WES	F	54	yes	yes	mesenteric vein thrombosis, pulmonary embolism
P25	PNH	PNH-TE	WES	M	36	yes	no	portal thrombosis
T1	TE		WES	M	45	no	yes	cerebral infarction
T2	TE		WES	F	70	no	no	cerebral infarction
T3	TE		WES	M	61	no	no	deep vein thrombosis
T4	TE		WES	F	32	no	no	deep vein thrombosis
T5	TE		WES	F	54	no	no	cerebral infarction
T6	TE		WES	F	52	no	no	cerebral infarction
T7	TE		WES	F	41	no	no	cerebral infarction
T8	TE		WES	M	41	no	no	cerebral infarction
T9	TE		WES	M	46	no	no	cerebral infarction
T10	TE		WES	F	73	no	yes	deep vein thrombosis
T11	TE		WES	M	73	no	no	cerebral infarction
T12	TE		WES	M	70	no	no	deep vein thrombosis
NC1	HC		WES	M	37	no	no	-
NC2	HC		WES	M	46	no	no	-
NC3	HC		WES	F	45	no	no	-
NC4	HC		WES	F	42	no	no	-
NC5	HC		WES	M	37	no	no	-
NC6	HC		WES	M	39	no	no	-
NC7	HC		WES	F	28	no	no	-
NC8	HC		WES	M	37	no	no	-
NC9	HC		WES	F	42	no	no	-
NC10	HC		WES	M	26	no	no	-
NC11	HC		WES	M	24	no	no	-
NC12	HC		WES	F	39	no	no	-

## Sheet: MUC4 SNV&InDel
PNH group
Priority	CHROM	POS	ID	REF	ALT	QUAL	FILTER	GeneName	Description	Func	Gene	GeneDetail	ExonicFunc	AAChange	Gencode	cpgIslandExt	cytoBand	wgRna	targetScanS	tfbsConsSites	genomicSuperDups	Repeat	avsnp	CLNALLELEID	CLNDN	CLNDISDB	CLNREVSTAT	CLNSIG	cosmic	gwasCatalog	1000g_Chinese	1000g_EAS	1000g_ALL	esp6500siv2_all	GnomAD_exome_AF_ALL_popmax	GnomAD_exome_AF_ALL_eas	GnomAD_genome_AF_popmax	GnomAD_genome_AF_eas	ExAC_ALL	ExAC_EAS	dbscSNV_ADA_SCORE	dbscSNV_RF_SCORE	spidex	Interpro_domain	SIFT	Polyphen2_HDIV	Polyphen2_HVAR	LRT	MutationTaster
L	3	195509563	rs28605870	A	T	178	PASS	MUC4	MUCIN 4, TRACHEOBRONCHIAL; MUC4	exonic	NM_001322468,NM_018406	.	missense SNV	MUC4:NM_018406:exon2:c.T8888A:p.V2963D	ENST00000346145.8_8,ENST00000466475.5_4,ENST00000479406.5_4,ENST00000462323.5_4,ENST00000480843.5_4,ENST00000477756.5_4,ENST00000478156.5_4,ENST00000463781.8_12,ENST00000477086.5_4,ENST00000349607.8_4,ENST00000470451.5_4,ENST00000475231.5_4	.	3q29	.	.	.	Score=0.920296;Name=chr3:195510013	.	rs28605870	.	.	.	.	.	ID=COSM224884;OCCURENCE=1(endometrium),3(large_intestine),7(upper_aerodigestive_tract),1(thyroid),1(prostate),1(skin),3(kidney),2(central_nervous_system)	.	.	.	.	.	0.0042	0.0023	0.004	0.003	0.0007	0.0016	.	.	.	.	0.004,D	.	.	.	1,N
L	3	195510949	.	C	T	103	PASS	MUC4	MUCIN 4, TRACHEOBRONCHIAL; MUC4	exonic	NM_001322468,NM_018406	.	missense SNV	MUC4:NM_018406:exon2:c.G7502A:p.S2501N	ENST00000346145.8_8,ENST00000462323.5_4,ENST00000479406.5_4,ENST00000466475.5_4,ENST00000478156.5_4,ENST00000477756.5_4,ENST00000480843.5_4,ENST00000477086.5_4,ENST00000463781.8_12,ENST00000470451.5_4,ENST00000349607.8_4,ENST00000475231.5_4	.	3q29	.	.	.	Score=0.920296;Name=chr3:195506461	.	.	.	.	.	.	.	.	.	.	.	.	.	.	0	0.0003	0	.	.	.	.	.	.	0.007,D	.	.	.	1,D
L	3	195511220	.	T	G	167	PASS	MUC4	MUCIN 4, TRACHEOBRONCHIAL; MUC4	exonic	NM_001322468,NM_018406	.	missense SNV	MUC4:NM_018406:exon2:c.A7231C:p.T2411P	ENST00000463781.8_12,ENST00000477086.5_4,ENST00000480843.5_4,ENST00000477756.5_4,ENST00000478156.5_4,ENST00000475231.5_4,ENST00000470451.5_4,ENST00000349607.8_4,ENST00000479406.5_4,ENST00000462323.5_4,ENST00000466475.5_4,ENST00000346145.8_8	.	3q29	.	.	.	Score=0.920296;Name=chr3:195506461	.	.	.	.	.	.	.	.	.	.	.	.	.	8.643e-05	8.643e-05	.	.	.	.	.	.	.	.	0.017,D	.	.	.	1,N
L	3	195511522	.	GC	G	39.4058	PASS	MUC4	MUCIN 4, TRACHEOBRONCHIAL; MUC4	exonic	NM_001322468,NM_018406	.	frameshift deletion	MUC4:NM_018406:exon2:c.6928delG:p.A2310Lfs*694	ENST00000466475.5_4,ENST00000480843.5_4,ENST00000349607.8_4,ENST00000346145.8_8,ENST00000477086.5_4,ENST00000477756.5_4,ENST00000463781.8_12,ENST00000470451.5_4,ENST00000462323.5_4,ENST00000478156.5_4,ENST00000475231.5_4,ENST00000479406.5_4	.	3q29	.	.	.	Score=0.920296;Name=chr3:195506461	.	.	.	.	.	.	.	.	.	.	.	.	.	.	.	.	.	.	.	.	.	.	.	.	.	.	.	.
H	3	195517619	.	C	T	222.38	PASS	MUC4	MUCIN 4, TRACHEOBRONCHIAL; MUC4	exonic	NM_001322468,NM_018406	.	missense SNV	MUC4:NM_018406:exon2:c.G832A:p.G278R	ENST00000466475.5_4,ENST00000462323.5_4,ENST00000479406.5_4,ENST00000346145.8_8,ENST00000477086.5_4,ENST00000463781.8_12,ENST00000478156.5_4,ENST00000480843.5_4,ENST00000477756.5_4,ENST00000475231.5_4,ENST00000349607.8_4,ENST00000470451.5_4	.	3q29	.	.	.	.	.	.	.	.	.	.	.	ID=COSM9893964;OCCURENCE=1(skin)	.	.	.	.	.	.	.	.	.	.	.	.	.	.	.	0.006,D	.	.	.	1,N
H	3	195518110	.	G	GCCGTCTCCTGCGTAA	228	PASS	MUC4	MUCIN 4, TRACHEOBRONCHIAL; MUC4	exonic;splicing	NM_001322468,NM_018406,NM_001322468	NM_001322468:exon2:c.338+3->TTACGCAGGAGACGG	nonframeshift insertion	MUC4:NM_018406:exon2:c.340_341insTTACGCAGGAGACGG:p.T113_A114insVTQET	ENST00000475231.5_4,ENST00000479406.5_4,ENST00000462323.5_4,ENST00000478156.5_4,ENST00000346145.8_8,ENST00000349607.8_4,ENST00000477086.5_4,ENST00000477756.5_4,ENST00000470451.5_4,ENST00000463781.8_12,ENST00000466475.5_4,ENST00000480843.5_4	.	3q29	.	.	.	.	.	.	.	.	.	.	.	.	.	.	.	.	.	.	.	.	.	.	.	.	.	.	.	.	.	.	.	.
H	3	195518110	.	G	GCTGTCTCCTGCGTAA	228	PASS	MUC4	MUCIN 4, TRACHEOBRONCHIAL; MUC4	exonic;splicing	NM_001322468,NM_018406,NM_001322468	NM_001322468:exon2:c.338+3->TTACGCAGGAGACAG	nonframeshift insertion	MUC4:NM_018406:exon2:c.340_341insTTACGCAGGAGACAG:p.T113_A114insVTQET	ENST00000475231.5_4,ENST00000479406.5_4,ENST00000462323.5_4,ENST00000478156.5_4,ENST00000349607.8_4,ENST00000346145.8_8,ENST00000477086.5_4,ENST00000477756.5_4,ENST00000463781.8_12,ENST00000470451.5_4,ENST00000466475.5_4,ENST00000480843.5_4	.	3q29	.	.	.	.	.	.	.	.	.	.	.	.	.	.	.	.	.	.	.	.	.	.	.	.	.	.	.	.	.	.	.	.
H	3	195518114	.	T	TCTCCTGCGTAACAGA	228	PASS	MUC4	MUCIN 4, TRACHEOBRONCHIAL; MUC4	exonic	NM_001322468,NM_018406	.	nonframeshift insertion	MUC4:NM_018406:exon2:c.336_337insTCTGTTACGCAGGAG:p.E112_T113insSVTQE	ENST00000480843.5_4,ENST00000466475.5_4,ENST00000477756.5_4,ENST00000470451.5_4,ENST00000463781.8_12,ENST00000346145.8_8,ENST00000349607.8_4,ENST00000477086.5_4,ENST00000462323.5_4,ENST00000478156.5_4,ENST00000479406.5_4,ENST00000475231.5_4	.	3q29	.	.	.	.	.	.	.	.	.	.	.	.	.	.	.	.	.	.	.	.	.	.	.	.	.	.	.	.	.	.	.	.
H	3	195518117	.	C	CCTGCGTAACAGTCTA	228	PASS	MUC4	MUCIN 4, TRACHEOBRONCHIAL; MUC4	exonic	NM_001322468,NM_018406	.	stopgain	MUC4:NM_018406:exon2:c.333_334insTAGACTGTTACGCAG:p.E112_P5412del	ENST00000479406.5_4,ENST00000475231.5_4,ENST00000478156.5_4,ENST00000462323.5_4,ENST00000470451.5_4,ENST00000463781.8_12,ENST00000477756.5_4,ENST00000477086.5_4,ENST00000346145.8_8,ENST00000349607.8_4,ENST00000480843.5_4,ENST00000466475.5_4	.	3q29	.	.	.	.	.	.	.	.	.	.	.	.	.	.	.	.	.	.	.	.	.	.	.	.	.	.	.	.	.	.	.	.
TE group
Priority	CHROM	POS	ID	REF	ALT	QUAL	FILTER	GeneName	Description	Func	Gene	GeneDetail	ExonicFunc	AAChange	Gencode	cpgIslandExt	cytoBand	wgRna	targetScanS	tfbsConsSites	genomicSuperDups	Repeat	avsnp	CLNALLELEID	CLNDN	CLNDISDB	CLNREVSTAT	CLNSIG	cosmic	gwasCatalog	1000g_Chinese	1000g_EAS	1000g_ALL	esp6500siv2_all	GnomAD_exome_AF_ALL_popmax	GnomAD_exome_AF_ALL_eas	GnomAD_genome_AF_popmax	GnomAD_genome_AF_eas	ExAC_ALL	ExAC_EAS	dbscSNV_ADA_SCORE	dbscSNV_RF_SCORE	spidex	Interpro_domain	SIFT	Polyphen2_HDIV	Polyphen2_HVAR	LRT	MutationTaster
L	3	195508102	.	G	A	222	PASS	MUC4	MUCIN 4, TRACHEOBRONCHIAL; MUC4	exonic	NM_001322468,NM_018406	.	missense SNV	MUC4:NM_018406:exon2:c.C10349T:p.S3450F	ENST00000480843.5_4,ENST00000479406.5_4,ENST00000477086.5_4,ENST00000462323.5_4,ENST00000463781.8_12,ENST00000470451.5_4,ENST00000475231.5_4,ENST00000477756.5_4,ENST00000466475.5_4,ENST00000349607.8_4,ENST00000346145.8_8,ENST00000478156.5_4	.	3q29	.	.	.	Score=0.920296;Name=chr3:195510013	.	.	.	.	.	.	.	.	.	.	.	.	.	9.28e-05	9.28e-05	.	.	.	.	.	.	.	.	0.129,T	.	.	.	1,D
L	3	195511157	rs528902800	G	A	164	PASS	MUC4	MUCIN 4, TRACHEOBRONCHIAL; MUC4	exonic	NM_001322468,NM_018406	.	missense SNV	MUC4:NM_018406:exon2:c.C7294T:p.R2432C	ENST00000480843.5_4,ENST00000479406.5_4,ENST00000463781.8_12,ENST00000462323.5_4,ENST00000477086.5_4,ENST00000475231.5_4,ENST00000470451.5_4,ENST00000349607.8_4,ENST00000477756.5_4,ENST00000466475.5_4,ENST00000346145.8_8,ENST00000478156.5_4	.	3q29	.	.	.	Score=0.920296;Name=chr3:195506461	.	rs528902800	.	.	.	.	.	ID=COSM6369229;OCCURENCE=2(thyroid)	.	.	.	0.00019968	.	4.35e-05	0	.	0	3.73e-05	0	.	.	.	.	0.038,D	.	.	.	1,N
L	3	195511199	rs776494023	G	A	39.4885	PASS	MUC4	MUCIN 4, TRACHEOBRONCHIAL; MUC4	exonic	NM_001322468,NM_018406	.	missense SNV	MUC4:NM_018406:exon2:c.C7252T:p.P2418S	ENST00000475231.5_4,ENST00000470451.5_4,ENST00000480843.5_4,ENST00000479406.5_4,ENST00000462323.5_4,ENST00000477086.5_4,ENST00000463781.8_12,ENST00000478156.5_4,ENST00000477756.5_4,ENST00000466475.5_4,ENST00000349607.8_4,ENST00000346145.8_8	.	3q29	.	.	.	Score=0.920296;Name=chr3:195506461	.	rs776494023	.	.	.	.	.	.	.	.	.	.	.	1.54e-05	0	0.0004	0	0.0001	0	.	.	.	.	0.318,T	.	.	.	1,D
[truncated: 69 more columns]

## Sheet: PIGA SNV&InDel
PNH group
Priority	CHROM	POS	ID	REF	ALT	QUAL	FILTER	GeneName	Description	Func	Gene	GeneDetail	ExonicFunc	AAChange	Gencode	cpgIslandExt	cytoBand	wgRna	targetScanS	tfbsConsSites	genomicSuperDups	Repeat	avsnp	CLNALLELEID	CLNDN	CLNDISDB	CLNREVSTAT	CLNSIG	cosmic	gwasCatalog	1000g_Chinese	1000g_EAS	1000g_ALL	esp6500siv2_all	GnomAD_exome_AF_ALL_popmax	GnomAD_exome_AF_ALL_eas	GnomAD_genome_AF_popmax	GnomAD_genome_AF_eas	ExAC_ALL	ExAC_EAS	dbscSNV_ADA_SCORE	dbscSNV_RF_SCORE	spidex	Interpro_domain	SIFT	Polyphen2_HDIV	Polyphen2_HVAR	LRT	MutationTaster
L	X	15339895	.	C	T	221.269	PASS	PIGA	PHOSPHATIDYLINOSITOL GLYCAN ANCHOR BIOSYNTHESIS CLASS A PROTEIN; PIGA	splicing	NM_002641,NM_020473	NM_002641:exon6:c.1189-1G>A;NM_020473:exon5:c.487-1G>A	.	.	ENST00000635631.1_4,ENST00000637626.1_4,ENST00000638131.1_4,ENST00000333590.6_5,ENST00000542278.6_4,ENST00000634582.1_4,ENST00000463173.1_3,ENST00000634640.1_4,ENST00000482148.6_4,ENST00000637296.1_4,ENST00000635598.1_4,ENST00000635045.1_3,ENST00000475746.1_7	.	Xp22.2	.	.	.	Score=0.910164;Name=chr12:100973364	.	.	.	.	.	.	.	.	.	.	.	.	.	.	.	.	.	.	.	1	0.88	.	.	.	.	.	.	1,D
L	X	15342882	.	G	A	221	PASS	PIGA	PHOSPHATIDYLINOSITOL GLYCAN ANCHOR BIOSYNTHESIS CLASS A PROTEIN; PIGA	exonic	NM_002641,NM_020473	.	stopgain	PIGA:NM_020473:exon4:c.C391T:p.Q131X,PIGA:NM_002641:exon5:c.C1093T:p.Q365X	ENST00000634582.1_4,ENST00000463173.1_3,ENST00000634640.1_4,ENST00000542278.6_4,ENST00000333590.6_5,ENST00000635598.1_4,ENST00000635045.1_3,ENST00000475746.1_7,ENST00000637296.1_4,ENST00000482148.6_4,ENST00000638131.1_4,ENST00000635480.1_3,ENST00000637626.1_4,ENST00000635631.1_4	.	Xp22.2	.	.	.	Score=0.910164;Name=chr12:100973364	.	.	.	.	.	.	.	.	.	.	.	.	.	.	.	.	.	.	.	.	.	-16.1676	.	.	.	.	0.004,N	1,A
L	X	15342963	.	C	A	222	PASS	PIGA	PHOSPHATIDYLINOSITOL GLYCAN ANCHOR BIOSYNTHESIS CLASS A PROTEIN; PIGA	exonic	NM_002641,NM_020473	.	stopgain	PIGA:NM_020473:exon4:c.G310T:p.E104X,PIGA:NM_002641:exon5:c.G1012T:p.E338X	ENST00000637626.1_4,ENST00000635631.1_4,ENST00000635480.1_3,ENST00000638131.1_4,ENST00000482148.6_4,ENST00000637296.1_4,ENST00000635045.1_3,ENST00000475746.1_7,ENST00000635598.1_4,ENST00000333590.6_5,ENST00000542278.6_4,ENST00000634640.1_4,ENST00000634286.1_6,ENST00000463173.1_3,ENST00000634582.1_4	.	Xp22.2	.	.	Score=868;Name=V$IK1_01	Score=0.910164;Name=chr12:100973364	.	.	.	.	.	.	.	.	.	.	.	.	.	.	.	.	.	.	.	.	.	-16.6327	Glycosyl transferase, family 1;Glycosyl transferase, family 1	.	.	.	0.000,D	1,A
L	X	15343275	.	C	G	120.276	PASS	PIGA	PHOSPHATIDYLINOSITOL GLYCAN ANCHOR BIOSYNTHESIS CLASS A PROTEIN; PIGA	splicing	NM_002641,NM_020473	NM_002641:exon4:c.849-1G>C;NM_020473:exon3:c.147-1G>C	.	.	ENST00000634582.1_4,ENST00000463173.1_3,ENST00000634286.1_6,ENST00000634640.1_4,ENST00000542278.6_4,ENST00000333590.6_5,ENST00000635598.1_4,ENST00000635045.1_3,ENST00000637296.1_4,ENST00000482148.6_4,ENST00000638131.1_4,ENST00000635480.1_3,ENST00000635631.1_4,ENST00000637626.1_4	.	Xp22.2	.	.	.	Score=0.910164;Name=chr12:100973364	.	.	.	.	.	.	.	.	.	.	.	.	.	.	.	.	.	.	.	1	0.868	-6.5987	.	.	.	.	.	1,D
H	X	15344041	.	ATGCAGCTGGTATCTTTCCCGAACTTC	A	228	PASS	PIGA	PHOSPHATIDYLINOSITOL GLYCAN ANCHOR BIOSYNTHESIS CLASS A PROTEIN; PIGA	exonic	NM_002641,NM_020473	.	stopgain	PIGA:NM_020473:exon2:c.115_140del:p.E39*,PIGA:NM_002641:exon3:c.817_842del:p.E273*	ENST00000634286.1_6,ENST00000638131.1_4,ENST00000635631.1_4,ENST00000333590.6_5,ENST00000634582.1_4,ENST00000635480.1_3,ENST00000635598.1_4,ENST00000474662.2_3,ENST00000637296.1_4,ENST00000637626.1_4,ENST00000482148.6_4,ENST00000634640.1_4,ENST00000635045.1_3,ENST00000542278.6_4	.	Xp22.2	.	.	Score=863;Name=V$YY1_01	.	.	.	.	.	.	.	.	.	.	.	.	.	.	.	.	.	.	.	.	.	.	.	.	.	.	.	.	.
H	X	15349337	.	C	T	172	PASS	PIGA	PHOSPHATIDYLINOSITOL GLYCAN ANCHOR BIOSYNTHESIS CLASS A PROTEIN; PIGA	splicing	NM_002641	NM_002641:exon2:c.715+1G>A	.	.	ENST00000637626.1_4,ENST00000638131.1_4,ENST00000474662.2_3,ENST00000333590.6_5,ENST00000542278.6_4,ENST00000634286.1_6,ENST00000634582.1_4,ENST00000634640.1_4,ENST00000482148.6_4,ENST00000637296.1_4,ENST00000635598.1_4,ENST00000635045.1_3	.	Xp22.2	.	.	Score=819;Name=V$EVI1_03	.	.	.	.	.	.	.	.	ID=COSM5030818;OCCURENCE=1(haematopoietic_and_lymphoid_tissue)	.	.	.	.	.	.	.	.	.	.	.	1	0.934	-25.9729	.	.	.	.	.	1,D
H	X	15349528	.	AAG	A	228	PASS	PIGA	PHOSPHATIDYLINOSITOL GLYCAN ANCHOR BIOSYNTHESIS CLASS A PROTEIN; PIGA	exonic	NM_002641	.	stopgain	PIGA:NM_002641:exon2:c.523_524del:p.C176*	ENST00000634286.1_6,ENST00000638131.1_4,ENST00000333590.6_5,ENST00000634582.1_4,ENST00000474662.2_3,ENST00000635598.1_4,ENST00000637296.1_4,ENST00000637626.1_4,ENST00000482148.6_4,ENST00000634640.1_4,ENST00000542278.6_4,ENST00000635045.1_3	.	Xp22.2	.	.	.	.	.	.	.	.	.	.	.	.	.	.	.	.	.	.	.	.	.	.	.	.	.	.	.	.	.	.	.	.
H	X	15349562	.	G	A	27.2795	PASS	PIGA	PHOSPHATIDYLINOSITOL GLYCAN ANCHOR BIOSYNTHESIS CLASS A PROTEIN; PIGA	exonic	NM_002641	.	missense SNV	PIGA:NM_002641:exon2:c.C491T:p.S164L	ENST00000634640.1_4,ENST00000634582.1_4,ENST00000634286.1_6,ENST00000542278.6_4,ENST00000333590.6_5,ENST00000635045.1_3,ENST00000635598.1_4,ENST00000637296.1_4,ENST00000482148.6_4,ENST00000474662.2_3,ENST00000638131.1_4,ENST00000637626.1_4	.	Xp22.2	.	.	.	.	.	.	.	.	.	.	.	.	.	.	.	.	.	.	.	.	.	.	.	.	.	-0.1638	.	0.001,D	1.0,D	0.932,D	0.000,D	1,D
H	X	15349784	.	T	TA	138	PASS	PIGA	PHOSPHATIDYLINOSITOL GLYCAN ANCHOR BIOSYNTHESIS CLASS A PROTEIN; PIGA	exonic	NM_002641	.	frameshift insertion	PIGA:NM_002641:exon2:c.268dupT:p.Y90Lfs*40	ENST00000474662.2_3,ENST00000635598.1_4,ENST00000333590.6_5,ENST00000634582.1_4,ENST00000638131.1_4,ENST00000634286.1_6,ENST00000635045.1_3,ENST00000542278.6_4,ENST00000634640.1_4,ENST00000635543.1_6,ENST00000482148.6_4,ENST00000637626.1_4,ENST00000637296.1_4	.	Xp22.2	.	.	.	.	.	.	.	.	.	.	.	.	.	.	.	.	.	.	.	.	.	.	.	.	.	.	.	.	.	.	.	.
H	X	15350116	.	T	A	222	PASS	PIGA	PHOSPHATIDYLINOSITOL GLYCAN ANCHOR BIOSYNTHESIS CLASS A PROTEIN; PIGA	splicing	NM_002641	NM_002641:exon2:UTR5	.	.	ENST00000637626.1_4,ENST00000638131.1_4,ENST00000474662.2_3,ENST00000635543.1_6,ENST00000333590.6_5,ENST00000542278.6_4,ENST00000634582.1_4,ENST00000634640.1_4,ENST00000482148.6_4,ENST00000637296.1_4,ENST00000635598.1_4,ENST00000635045.1_3	.	Xp22.2	.	.	.	.	.	.	.	.	.	.	.	.	.	.	.	.	.	.	.	.	.	.	.	0.9999	0.938	-28.2707	.	.	.	.	.	.
TE group
-
[truncated: 69 more columns]
